# Supplementary material for: Investigation of Inclusion States of Silicate and Carbonate Ions in Hydroxyapatite Particles Prepared under the Presence of Sodium Silicate
Source: Biomimetics (Basel). 2022 Apr 1;7(2):40. doi: 10.3390/biomimetics7020040 (PMC9036305; doi:10.3390/biomimetics7020040)
Supplement: Supplementary file 1 [file biomimetics-07-00040-s001.zip]

Archive with 1 entries (1 files):
- biomimetics-1664301-supplementary.pdf
